# Supplementary material for: Comparative Study of Green and Traditional Routes for Cellulose Extraction from a Sugarcane By-Product
Source: Polymers (Basel). 2023 Mar 1;15(5):1251. doi: 10.3390/polym15051251 (PMC10007196; doi:10.3390/polym15051251)
Supplement: Supplementary file 1 [file polymers-15-01251-s001.zip]

Archive with 1 entries (1 files):
- polymers-2230603-supplementary.pdf
